# Supplementary material for: ﻿The first epiphytic species of Valeriana in the world: Valerianarudychazaroi (Caprifoliaceae)
Source: PhytoKeys. 2023 Dec 18;236:145–56. doi: 10.3897/phytokeys.236.110905 (PMC10751933; doi:10.3897/phytokeys.236.110905)
Supplement: XML Treatment for Valeriana rudychazaroi [file phytokeys.236.110905-treatment1.xml]

<!DOCTYPE tp:taxon-treatment
  PUBLIC "-//TaxonX//DTD Taxonomic Treatment Publishing DTD v0 20100105//EN" "tax-treatment-NSO.dtd">
<tp:taxon-treatment xmlns:tp="http://www.plazi.org/taxpub"><tp:treatment-meta><kwd-group><label>Taxon classification</label><kwd>
              <named-content content-type="kingdom">Plantae</named-content>
            </kwd><kwd>
              <named-content content-type="order">Dipsacales</named-content>
            </kwd><kwd>
              <named-content content-type="family">Caprifoliaceae</named-content>
            </kwd></kwd-group><mixed-citation publication-type="journal"><person-group><name><surname>Francisco-Gutiérrez</surname><given-names>Antonio</given-names></name><name><surname>Cházaro-Basáñez</surname><given-names>Miguel</given-names></name><name><surname>Carral-Domínguez</surname><given-names>Rodrigo</given-names></name></person-group><article-title>﻿The first epiphytic species of <italic><tp:taxon-name><tp:taxon-name-part taxon-name-part-type="genus" reg="Valeriana">Valeriana</tp:taxon-name-part></tp:taxon-name></italic> in the world: <italic><tp:taxon-name><tp:taxon-name-part taxon-name-part-type="genus" reg="Valeriana">Valeriana</tp:taxon-name-part><tp:taxon-name-part taxon-name-part-type="species" reg="rudychazaroi">rudychazaroi</tp:taxon-name-part></tp:taxon-name></italic> (<tp:taxon-name><tp:taxon-name-part taxon-name-part-type="family">Caprifoliaceae</tp:taxon-name-part></tp:taxon-name>)</article-title><source>PhytoKeys</source><day>18</day><month>12</month><year>2023</year><volume>236</volume><fpage>145</fpage><lpage>156</lpage><pub-id pub-id-type="doi">10.3897/phytokeys.236.110905</pub-id></mixed-citation></tp:treatment-meta><tp:nomenclature><label>﻿</label><tp:taxon-name>
            <object-id xmlns:xlink="http://www.w3.org/1999/xlink" content-type="arpha" xlink:type="simple">A3C034C5-336B-5BB0-9774-74000045CA7D</object-id>
            <tp:taxon-name-part taxon-name-part-type="genus" reg="Valeriana">Valeriana</tp:taxon-name-part>
            <tp:taxon-name-part taxon-name-part-type="species" reg="rudychazaroi">rudychazaroi</tp:taxon-name-part>
            <object-id xmlns:xlink="http://www.w3.org/1999/xlink" content-type="ipni" xlink:type="simple">urn:lsid:ipni.org:names:77332878-1</object-id>
          </tp:taxon-name><tp:taxon-authority>Cházaro, Franc.Gut. &amp; J.R.Carral</tp:taxon-authority><tp:taxon-status xmlns:xlink="http://www.w3.org/1999/xlink" xlink:type="simple">sp. nov.</tp:taxon-status></tp:nomenclature><tp:treatment-sec sec-type="diagnosis" id="SECID0ENPAC"><title>Diagnosis.</title><p><italic><tp:taxon-name><tp:taxon-name-part taxon-name-part-type="genus" reg="Valeriana">Valeriana</tp:taxon-name-part><tp:taxon-name-part taxon-name-part-type="species" reg="rudychazaroi">rudychazaroi</tp:taxon-name-part></tp:taxon-name></italic> can be distinguished from all the known species of the genus by its epiphytic habit on trees of <italic><tp:taxon-name><tp:taxon-name-part taxon-name-part-type="genus" reg="Quercus">Quercus</tp:taxon-name-part><tp:taxon-name-part taxon-name-part-type="species" reg="glabrescens">glabrescens</tp:taxon-name-part></tp:taxon-name></italic> Benth. (vs. herbs, shrubs, subshrubs, small trees or climbing vines in the rest of the genus). It is morphologically similar to <italic><tp:taxon-name><tp:taxon-name-part taxon-name-part-type="genus" reg="Valeriana">V.</tp:taxon-name-part><tp:taxon-name-part taxon-name-part-type="species" reg="naidae">naidae</tp:taxon-name-part></tp:taxon-name></italic> Barrie and <italic><tp:taxon-name><tp:taxon-name-part taxon-name-part-type="genus" reg="Valeriana">V.</tp:taxon-name-part><tp:taxon-name-part taxon-name-part-type="species" reg="subincisa">subincisa</tp:taxon-name-part></tp:taxon-name></italic> Benth., from which it differs by having thinner stems (0.25–0.6 cm vs. up to 2 cm in diameter in both species), leaves elongately spatulate (vs. ovate to elliptic or narrowly ovate to elliptic, respectively), inflorescence corymboid (vs. paniculoid in both species), inserted stamens in flowers (vs. exserted in both species), different shape of fruits (ovate vs. oblong to lanceolate in both species) and longer fruits (3–5 mm vs. 2–3 mm in both species).</p></tp:treatment-sec><tp:treatment-sec sec-type="material" id="SECID0EABAE"><title>Type.</title><p>Mexico. Veracruz: Municipio Tlacolulan, Cerro de la Magdalena, <named-content xmlns:xlink="http://www.w3.org/1999/xlink" content-type="dwc:verbatimCoordinates" xlink:type="simple"><named-content content-type="geo-json" specific-use="{&#34;type&#34;:&#34;Point&#34;,&#34;coordinates&#34;:[-96.985833,19.722500]}" id="NCID0EJBAE" xlink:type="simple">19°43'21"N, 96°59'09"W</named-content></named-content>, 2900–2950 m elev., 20 September 2020, fl., fr., <italic>R. Carral-Domínguez &amp; M. Cházaro-Basáñez 766</italic> (holotype: XAL!).</p></tp:treatment-sec><tp:treatment-sec sec-type="description" id="SECID0EQBAE"><title>Description.</title><p><bold><italic>Perennial gynodioecious epiphyte</italic></bold>, growing on branches of <italic><tp:taxon-name><tp:taxon-name-part taxon-name-part-type="genus" reg="Quercus">Quercus</tp:taxon-name-part><tp:taxon-name-part taxon-name-part-type="species" reg="glabrescens">glabrescens</tp:taxon-name-part></tp:taxon-name></italic>, 45–80 cm tall. <bold><italic>Roots</italic></bold> fibrous. <bold><italic>Stems</italic></bold> terete, decumbent, 20–45 × 0.25–0.6 cm, branched in the basal portion, glabrous until the insertion of the central axis of the inflorescence, where is shortly pubescent with trichomes simple, trichomes up to 0.5 mm long. <bold><italic>Leaves</italic></bold> cauline and clasping, simple, opposite and decussate, persistent near the inflorescence, deciduous in late phenophases, elongately spatulate, 5.7–10.8 × 0.6–2.1 cm, apex obtuse, base largely decurrent 1.5–3.5 cm long, slightly canaliculate, margin entire, one main nerve, slightly conspicuous on adaxial surface, prominent on abaxial surface, glabrous on both surfaces and margins. <bold><italic>Inflorescence</italic></bold> terminal, corymboid, dichotomously divided, each terminal corymb scorpioid without rotation, being less developed one of the lateral sides, 17–24 × 13–25.5 cm from the first division to the top and considering the lateral extremes of the inflorescence, main axis 10.1–21 × 0.11–0.25 cm measured from the base until the first bifurcation. Secondary axes 2, 2.9–6.0 × 0.05–0.2 cm, tertiary axes 4, 0.33–034 × 0.1 cm, decreasing dimensions as dichotomies increase, 31–85 flowers and less than five mature fruits per terminal corymb. <bold><italic>Bracts</italic></bold> narrowly lanceolate to lanceolate, 2.0–2.9 × 0.45–0.8 cm, base cuneate, apex acute, margin entire, glabrous, one main nerve. <bold><italic>Bractlets</italic></bold> of first division linear, longer than the fruits, 0.7–0.8 × 1–1.5 mm, base narrowly clasping, apex acute, margin entire, glabrous. Bractlets of corymbs linear, equal or shorter than the fruits, 1.5–5 × 0.5–0.8 mm. <bold><italic>Staminate flowers</italic></bold> white, 1.5 × 0.5 mm, calyx reduced, glabrous, corolla infundibuliform, tube 2–2.7 × 2 mm (opened), 5-lobed, corolla lobes elliptic to widely triangular, 0.5–0.8 × 0.4–0.5 mm, internally and externally glabrous, stamens 3, 1 mm long, adnate to the corolla in the middle of the length, anthers globose, 0.5–0.8 mm long, bithecal, glabrous; pistilodium 1.6 mm long, included, glabrous. <bold><italic>Pistillate flowers</italic></bold> white, 2 × 0.7 mm, calyx reduced, glabrous, corolla infundibuliform, tube 1.0–2.2 mm long, 5-lobed, corolla lobes orbicular, 1 mm in diameter, main style 2.7–5 mm long, exserted, glabrous; secondary styles reminiscent, inserted near 1/3 corolla length. <bold><italic>Fruit</italic></bold> a cypsela, ovate, 12 plumose limbs derived from calyx, 3–5 × 1–1.3 mm, with 3 veins on the abaxial side 1 on the adaxial side and 2 along the margins, glabrous on all surfaces (Figs <xref ref-type="fig" rid="F1">1</xref>–<xref ref-type="fig" rid="F3">3</xref>).</p><fig id="F1" position="float" orientation="portrait"><object-id xmlns:xlink="http://www.w3.org/1999/xlink" content-type="doi" xlink:type="simple">10.3897/phytokeys.236.110905.figure1</object-id><object-id xmlns:xlink="http://www.w3.org/1999/xlink" content-type="arpha" xlink:type="simple">885BBB5C-5BD6-5954-B299-CFCF2BE2A9E8</object-id><label>Figure 1.</label><caption><p><italic><tp:taxon-name><tp:taxon-name-part taxon-name-part-type="genus" reg="Valeriana">Valeriana</tp:taxon-name-part><tp:taxon-name-part taxon-name-part-type="species" reg="rudychazaroi">rudychazaroi</tp:taxon-name-part></tp:taxon-name></italic> Cházaro, Franc.Gut. &amp; J.R.Carral. <bold>A</bold> habit of flowering branch <bold>B</bold> staminate flower <bold>C</bold> fruit. Drawn from the holotype <italic>Carral-Domínguez &amp; Cházaro-Basáñez 766</italic> (XAL). Illustration by Gerardo Andrade–Quintos.</p></caption><graphic xmlns:xlink="http://www.w3.org/1999/xlink" xlink:href="phytokeys-236-145_article-110905__-g001.jpg" position="float" orientation="portrait" xlink:type="simple" id="oo_953975.jpg"><uri content-type="original_file" xlink:type="simple">https://binary.pensoft.net/fig/953975</uri></graphic></fig><fig id="F2" position="float" orientation="portrait"><object-id xmlns:xlink="http://www.w3.org/1999/xlink" content-type="doi" xlink:type="simple">10.3897/phytokeys.236.110905.figure2</object-id><object-id xmlns:xlink="http://www.w3.org/1999/xlink" content-type="arpha" xlink:type="simple">9E79742A-3CE6-5761-95C5-D246E83F730B</object-id><label>Figure 2.</label><caption><p><italic><tp:taxon-name><tp:taxon-name-part taxon-name-part-type="genus" reg="Valeriana">Valeriana</tp:taxon-name-part><tp:taxon-name-part taxon-name-part-type="species" reg="rudychazaroi">rudychazaroi</tp:taxon-name-part></tp:taxon-name></italic> on <italic><tp:taxon-name><tp:taxon-name-part taxon-name-part-type="genus" reg="Quercus">Quercus</tp:taxon-name-part><tp:taxon-name-part taxon-name-part-type="species" reg="glabrescens">glabrescens</tp:taxon-name-part></tp:taxon-name></italic> trees in the field. Photograph taken by Rodrigo Carral-Domínguez.</p></caption><graphic xmlns:xlink="http://www.w3.org/1999/xlink" xlink:href="phytokeys-236-145_article-110905__-g002.jpg" position="float" orientation="portrait" xlink:type="simple" id="oo_953976.jpg"><uri content-type="original_file" xlink:type="simple">https://binary.pensoft.net/fig/953976</uri></graphic></fig><fig id="F3" position="float" orientation="portrait"><object-id xmlns:xlink="http://www.w3.org/1999/xlink" content-type="doi" xlink:type="simple">10.3897/phytokeys.236.110905.figure3</object-id><object-id xmlns:xlink="http://www.w3.org/1999/xlink" content-type="arpha" xlink:type="simple">8B778E81-9944-5118-A0AD-935040378DC5</object-id><label>Figure 3.</label><caption><p><italic><tp:taxon-name><tp:taxon-name-part taxon-name-part-type="genus" reg="Valeriana">Valeriana</tp:taxon-name-part><tp:taxon-name-part taxon-name-part-type="species" reg="rudychazaroi">rudychazaroi</tp:taxon-name-part></tp:taxon-name></italic> in the field. <bold>A</bold> habitat at an altitude of 3–6 m on <italic><tp:taxon-name><tp:taxon-name-part taxon-name-part-type="genus" reg="Quercus">Quercus</tp:taxon-name-part><tp:taxon-name-part taxon-name-part-type="species" reg="glabrescens">glabrescens</tp:taxon-name-part></tp:taxon-name></italic> trees <bold>B</bold> detail of inflorescence with flowers and fruit <bold>C</bold> hosts in cloud forests from central Veracruz, Mexico. Photographs taken by Rodrigo Carral-Domínguez.</p></caption><graphic xmlns:xlink="http://www.w3.org/1999/xlink" xlink:href="phytokeys-236-145_article-110905__-g003.jpg" position="float" orientation="portrait" xlink:type="simple" id="oo_953977.jpg"><uri content-type="original_file" xlink:type="simple">https://binary.pensoft.net/fig/953977</uri></graphic></fig></tp:treatment-sec><tp:treatment-sec sec-type="phenology" id="SECID0EVGAE"><title>Phenology.</title><p>Flowering and fruiting recorded only in September.</p></tp:treatment-sec><tp:treatment-sec sec-type="distribution" id="SECID0E1GAE"><title>Distribution and habitat.</title><p><italic><tp:taxon-name><tp:taxon-name-part taxon-name-part-type="genus" reg="Valeriana">Valeriana</tp:taxon-name-part><tp:taxon-name-part taxon-name-part-type="species" reg="rudychazaroi">rudychazaroi</tp:taxon-name-part></tp:taxon-name></italic> is only known from the type locality in cloud forests from central Veracruz in eastern Mexico (Fig. <xref ref-type="fig" rid="F4">4</xref>). There are no specimens deposited in major Mexican herbaria because of the rarity of the individuals and the difficult access to the branches of the hosts. The first collections of the species (previous to 2017) have been lost due to the death of Miguel Cházaro. During one decade of botanical explorations in the Cerro de la Magdalena Mountain and adjacent regions for floristic inventories and species descriptions (<xref ref-type="bibr" rid="B17">Lascurain–Rangel et al. 2017</xref>; <xref ref-type="bibr" rid="B10">Francisco-Gutiérrez et al. 2023a</xref>), very few specimens have been found and collected in the same locality of the type, some of them preserved as sterile material. The new species grows on very tall <italic><tp:taxon-name><tp:taxon-name-part taxon-name-part-type="genus" reg="Quercus">Quercus</tp:taxon-name-part><tp:taxon-name-part taxon-name-part-type="species" reg="glabrescens">glabrescens</tp:taxon-name-part></tp:taxon-name></italic> (<tp:taxon-name><tp:taxon-name-part taxon-name-part-type="family">Fagaceae</tp:taxon-name-part></tp:taxon-name>) trees, at altitudes of 3–6 m. It is distributed in the remnants of very humid pine-oak forests at elevations from 2,900 to 2,950 m. This species inhabits a zone of cloud forests on cliffs with strong winds rising from the Sierra de Chiconquiaco, Veracruz. The Sierra de Chiconquiaco is a biodiverse basin, home to 3016 species, the type localities of 72 species and 36 endemic species (<xref ref-type="bibr" rid="B6">Castillo–Campos et al. 2005</xref>; <xref ref-type="bibr" rid="B17">Lascurain-Rangel et al. 2017</xref>). The species is only known from the Volcán de la Magdalena Mountain in Tlacolulan, State of Veracruz, in eastern Mexico. From this mountain, the narrowly endemic species <italic><tp:taxon-name><tp:taxon-name-part taxon-name-part-type="genus" reg="Salvia">Salvia</tp:taxon-name-part><tp:taxon-name-part taxon-name-part-type="species" reg="chazaroana">chazaroana</tp:taxon-name-part></tp:taxon-name></italic> B.L.Turner (<tp:taxon-name><tp:taxon-name-part taxon-name-part-type="family">Lamiaceae</tp:taxon-name-part></tp:taxon-name>), <italic><tp:taxon-name><tp:taxon-name-part taxon-name-part-type="genus" reg="Lobelia">Lobelia</tp:taxon-name-part><tp:taxon-name-part taxon-name-part-type="species" reg="biflora">biflora</tp:taxon-name-part></tp:taxon-name></italic> Rzed. (<tp:taxon-name><tp:taxon-name-part taxon-name-part-type="family">Campanulaceae</tp:taxon-name-part></tp:taxon-name>) and <italic>Castilleja eggeri</italic> Franc.Gut. &amp; Cházaro were described. Species sharing the habitat are <italic><tp:taxon-name><tp:taxon-name-part taxon-name-part-type="genus" reg="Beschorneria">Beschorneria</tp:taxon-name-part><tp:taxon-name-part taxon-name-part-type="species" reg="yuccoides">yuccoides</tp:taxon-name-part></tp:taxon-name></italic> K.Koch (<tp:taxon-name><tp:taxon-name-part taxon-name-part-type="family">Asparagaceae</tp:taxon-name-part></tp:taxon-name>, <tp:taxon-name><tp:taxon-name-part taxon-name-part-type="subfamily">Agavoideae</tp:taxon-name-part></tp:taxon-name>), <italic><tp:taxon-name><tp:taxon-name-part taxon-name-part-type="genus" reg="Ageratina">Ageratina</tp:taxon-name-part><tp:taxon-name-part taxon-name-part-type="species" reg="chazaroana">chazaroana</tp:taxon-name-part></tp:taxon-name></italic> B.L.Turner (<tp:taxon-name><tp:taxon-name-part taxon-name-part-type="family">Asteraceae</tp:taxon-name-part></tp:taxon-name>, <tp:taxon-name><tp:taxon-name-part taxon-name-part-type="tribe">Eupatorieae</tp:taxon-name-part></tp:taxon-name>) and the epiphytic <italic><tp:taxon-name><tp:taxon-name-part taxon-name-part-type="genus" reg="Nelsonianthus">Nelsonianthus</tp:taxon-name-part><tp:taxon-name-part taxon-name-part-type="species" reg="tapianus">tapianus</tp:taxon-name-part></tp:taxon-name></italic> (B.L.Turner) C.Jeffrey (<tp:taxon-name><tp:taxon-name-part taxon-name-part-type="family">Asteraceae</tp:taxon-name-part></tp:taxon-name>, <tp:taxon-name><tp:taxon-name-part taxon-name-part-type="tribe">Senecioneae</tp:taxon-name-part></tp:taxon-name>).</p><fig id="F4" position="float" orientation="portrait"><object-id xmlns:xlink="http://www.w3.org/1999/xlink" content-type="doi" xlink:type="simple">10.3897/phytokeys.236.110905.figure4</object-id><object-id xmlns:xlink="http://www.w3.org/1999/xlink" content-type="arpha" xlink:type="simple">B604C4F4-303F-5CA4-9FFF-143BBD229EAF</object-id><label>Figure 4.</label><caption><p>Distribution map of the epiphytic species <italic><tp:taxon-name><tp:taxon-name-part taxon-name-part-type="genus" reg="Valeriana">Valeriana</tp:taxon-name-part><tp:taxon-name-part taxon-name-part-type="species" reg="rudychazaroi">rudychazaroi</tp:taxon-name-part></tp:taxon-name></italic> in Mexico.</p></caption><graphic xmlns:xlink="http://www.w3.org/1999/xlink" xlink:href="phytokeys-236-145_article-110905__-g004.jpg" position="float" orientation="portrait" xlink:type="simple" id="oo_953978.jpg"><uri content-type="original_file" xlink:type="simple">https://binary.pensoft.net/fig/953978</uri></graphic></fig></tp:treatment-sec><tp:treatment-sec sec-type="etymology" id="SECID0EIMAE"><title>Etymology.</title><p>Miguel Cházaro dedicates the name of the species to Rudy Miguel Cházaro-Hernández, his beloved son, who, since an early age, has accompanied him on numerous botanical trips (Fig. <xref ref-type="fig" rid="F5">5</xref>). This is the second of a series of new species that Miguel Cházaro wished to dedicate to his children before he died on 4 April 2023. First, the species <italic><tp:taxon-name><tp:taxon-name-part taxon-name-part-type="genus" reg="Eugenia">Eugenia</tp:taxon-name-part><tp:taxon-name-part taxon-name-part-type="species" reg="sarahchazaroi">sarahchazaroi</tp:taxon-name-part></tp:taxon-name></italic> Cházaro, Franc.Gut. &amp; J.R.Carral was dedicated to his daughter, Sarah M. Cházaro-Hernández (<xref ref-type="bibr" rid="B11">Francisco-Gutiérrez et al. 2023b</xref>). A sketch of the life of Miguel Cházaro can be consulted in his obituary (<xref ref-type="bibr" rid="B9">Francisco-Gutiérrez and Vázquez-García 2023</xref>).</p><fig id="F5" position="float" orientation="portrait"><object-id xmlns:xlink="http://www.w3.org/1999/xlink" content-type="doi" xlink:type="simple">10.3897/phytokeys.236.110905.figure5</object-id><object-id xmlns:xlink="http://www.w3.org/1999/xlink" content-type="arpha" xlink:type="simple">92D09958-31D6-5428-98B1-0722D4D6EDFF</object-id><label>Figure 5.</label><caption><p>Author and eponymy of the new species <bold>A</bold> Miguel Cházaro showing a specimen of <italic><tp:taxon-name><tp:taxon-name-part taxon-name-part-type="genus" reg="Valeriana">Valeriana</tp:taxon-name-part><tp:taxon-name-part taxon-name-part-type="species" reg="rudychazaroi">rudychazaroi</tp:taxon-name-part></tp:taxon-name></italic> next to its host, a <italic><tp:taxon-name><tp:taxon-name-part taxon-name-part-type="genus" reg="Quercus">Quercus</tp:taxon-name-part><tp:taxon-name-part taxon-name-part-type="species" reg="glabrescens">glabrescens</tp:taxon-name-part></tp:taxon-name></italic> tree in Tlacolulan, Veracruz, Mexico (Author: Rodrigo Carral-Domínguez) <bold>B</bold> Rudy Miguel Cházaro-Hernández, son of Miguel Cházaro, during a botanical expedition at Barranca de Ramírez, 1981 <bold>C</bold> Miguel Cházaro and his son, to whom he dedicates the name of this new species (Author of <bold>B</bold> and <bold>C</bold>: Patricia Hernández-Romero).</p></caption><graphic xmlns:xlink="http://www.w3.org/1999/xlink" xlink:href="phytokeys-236-145_article-110905__-g005.jpg" position="float" orientation="portrait" xlink:type="simple" id="oo_953979.jpg"><uri content-type="original_file" xlink:type="simple">https://binary.pensoft.net/fig/953979</uri></graphic></fig></tp:treatment-sec><tp:treatment-sec sec-type="conservation status" id="SECID0ESOAE"><title>Conservation status.</title><p>The new species has an Area of Occupancy (<abbrev xmlns:xlink="http://www.w3.org/1999/xlink" xlink:title="Area of Occupancy" id="ABBRID0EYOAE" xlink:type="simple">AOO</abbrev>) of 4 km<sup>2</sup> and Extent of Occurrence (<abbrev xmlns:xlink="http://www.w3.org/1999/xlink" xlink:title="Extent of Occurrence" id="ABBRID0E5OAE" xlink:type="simple">EOO</abbrev>) of 0 km<sup>2</sup>. A worrying situation for the conservation of this remarkable species is the overexploitation of oak trees that have been felled for charcoal production since the 1930’s decade (<xref ref-type="bibr" rid="B8">Flores 1938</xref>). Besides, the cloud forest is the most endangered ecosystem in Mexico, with projections of high vulnerability in the face of climate change scenarios (<xref ref-type="bibr" rid="B25">Ponce-Reyes et al. 2012</xref>). That is why, given the reduced values of <abbrev xmlns:xlink="http://www.w3.org/1999/xlink" xlink:title="Area of Occupancy" id="ABBRID0EMPAE" xlink:type="simple">AOO</abbrev> &lt; 100 km<sup>2</sup>, <abbrev xmlns:xlink="http://www.w3.org/1999/xlink" xlink:title="Extent of Occurrence" id="ABBRID0ESPAE" xlink:type="simple">EOO</abbrev> &lt; 10 km<sup>2</sup>, number of locations = 1 and observed decline in quality of habitat, <italic><tp:taxon-name><tp:taxon-name-part taxon-name-part-type="genus" reg="Valeriana">Valeriana</tp:taxon-name-part><tp:taxon-name-part taxon-name-part-type="species" reg="rudychazaroi">rudychazaroi</tp:taxon-name-part></tp:taxon-name></italic> is classified under the Critically Endangered CR B1+B2ab(ii,v) category.</p></tp:treatment-sec><tp:treatment-sec sec-type="discussion" id="SECID0EDQAE"><title>Discussion.</title><p><italic><tp:taxon-name><tp:taxon-name-part taxon-name-part-type="genus" reg="Valeriana">Valeriana</tp:taxon-name-part><tp:taxon-name-part taxon-name-part-type="species" reg="rudychazaroi">rudychazaroi</tp:taxon-name-part></tp:taxon-name></italic> is the first recorded epiphytic species in the genus. Previous works on worldwide <italic><tp:taxon-name><tp:taxon-name-part taxon-name-part-type="genus" reg="Valeriana">Valeriana</tp:taxon-name-part></tp:taxon-name></italic> species reported habits of small trees, herbs, subshrubs, shrubs or lianas (<xref ref-type="bibr" rid="B35">Weberling and Bittrich 2016</xref>). <xref ref-type="bibr" rid="B2">Barrie (2003)</xref> reported five species of suffruticose or herbaceous vines in the country, while the checklist of Mexican lianas reported one, <italic><tp:taxon-name><tp:taxon-name-part taxon-name-part-type="genus" reg="Valeriana">V.</tp:taxon-name-part><tp:taxon-name-part taxon-name-part-type="species" reg="subincisa">subincisa</tp:taxon-name-part></tp:taxon-name></italic> (<xref ref-type="bibr" rid="B14">Ibarra-Manríquez et al. 2015</xref>). Unlike the <italic><tp:taxon-name><tp:taxon-name-part taxon-name-part-type="genus" reg="Valeriana">Valeriana</tp:taxon-name-part></tp:taxon-name></italic> species that are lianas, this species has short stems that are rooted on the branches of <italic><tp:taxon-name><tp:taxon-name-part taxon-name-part-type="genus" reg="Quercus">Q.</tp:taxon-name-part><tp:taxon-name-part taxon-name-part-type="species" reg="glabrescens">glabrescens</tp:taxon-name-part></tp:taxon-name></italic> trees, flowering and fruiting without contact with the ground. Further studies on seed dispersal and the biology of the species are needed.</p><p><xref ref-type="bibr" rid="B2">Barrie (2003)</xref> stated that there are seven species of <italic><tp:taxon-name><tp:taxon-name-part taxon-name-part-type="genus" reg="Valeriana">Valeriana</tp:taxon-name-part></tp:taxon-name></italic> vines in the Americas, four endemic to the northern Andes, one endemic to Panama and Costa Rica and two in Mexico: <italic><tp:taxon-name><tp:taxon-name-part taxon-name-part-type="genus" reg="Valeriana">V.</tp:taxon-name-part><tp:taxon-name-part taxon-name-part-type="species" reg="naidae">naidae</tp:taxon-name-part></tp:taxon-name></italic> and <italic><tp:taxon-name><tp:taxon-name-part taxon-name-part-type="genus" reg="Valeriana">V.</tp:taxon-name-part><tp:taxon-name-part taxon-name-part-type="species" reg="subincisa">subincisa</tp:taxon-name-part></tp:taxon-name></italic>. Following the dichotomic key provided in <xref ref-type="bibr" rid="B2">Barrie (2003)</xref> and considering the habit of this new species, it is closest related to this group, compared to the herbaceous species. Due to the absence of twining stems, the key for species showed the new species to be most similar to <italic><tp:taxon-name><tp:taxon-name-part taxon-name-part-type="genus" reg="Valeriana">V.</tp:taxon-name-part><tp:taxon-name-part taxon-name-part-type="species" reg="naidae">naidae</tp:taxon-name-part></tp:taxon-name></italic> and <italic><tp:taxon-name><tp:taxon-name-part taxon-name-part-type="genus" reg="Valeriana">V.</tp:taxon-name-part><tp:taxon-name-part taxon-name-part-type="species" reg="subincisa">subincisa</tp:taxon-name-part></tp:taxon-name></italic>, to which it was compared. A detailed comparison is provided in Table <xref ref-type="table" rid="T1">1</xref>. The contrasting differences in morphological characters and ecological features allow us to separate <italic><tp:taxon-name><tp:taxon-name-part taxon-name-part-type="genus" reg="Valeriana">V.</tp:taxon-name-part><tp:taxon-name-part taxon-name-part-type="species" reg="rudychazaroi">rudychazaroi</tp:taxon-name-part></tp:taxon-name></italic> from other species that overlap its distribution in western Veracruz in the Cofre de Perote Volcano (<xref ref-type="bibr" rid="B2">Barrie 2003</xref>).</p><table-wrap id="T1" position="float" orientation="portrait"><label>Table 1.</label><caption><p>Comparison of morphological characters and phenology amongst the two climbing vines and the new epiphytic species of <italic><tp:taxon-name><tp:taxon-name-part taxon-name-part-type="genus" reg="Valeriana">Valeriana</tp:taxon-name-part></tp:taxon-name></italic> from Mexico.</p></caption><table id="TID0ESTAG" rules="all"><tbody><tr><th rowspan="1" colspan="1">Character</th><th rowspan="1" colspan="1">
                    <italic>
                      <tp:taxon-name><tp:taxon-name-part taxon-name-part-type="genus" reg="Valeriana">V.</tp:taxon-name-part><tp:taxon-name-part taxon-name-part-type="species" reg="rudychazaroi">rudychazaroi</tp:taxon-name-part></tp:taxon-name>
                    </italic>
                  </th><th rowspan="1" colspan="1">
                    <italic>
                      <tp:taxon-name><tp:taxon-name-part taxon-name-part-type="genus" reg="Valeriana">V.</tp:taxon-name-part><tp:taxon-name-part taxon-name-part-type="species" reg="naidae">naidae</tp:taxon-name-part></tp:taxon-name>
                    </italic>
                  </th><th rowspan="1" colspan="1">
                    <italic>
                      <tp:taxon-name><tp:taxon-name-part taxon-name-part-type="genus" reg="Valeriana">V.</tp:taxon-name-part><tp:taxon-name-part taxon-name-part-type="species" reg="subincisa">subincisa</tp:taxon-name-part></tp:taxon-name>
                    </italic>
                  </th></tr><tr><td rowspan="1" colspan="1"/><td rowspan="1" colspan="1">Gynodioecious</td><td rowspan="1" colspan="1">Dioecious</td><td rowspan="1" colspan="1">Gynodioecious</td></tr><tr><td rowspan="1" colspan="1">Habit</td><td rowspan="1" colspan="1">Epiphytic herbs</td><td rowspan="1" colspan="1">Suffrutescent herbs or climbing vines</td><td rowspan="1" colspan="1">Herbs or climbing vines</td></tr><tr><td rowspan="1" colspan="1">Stems length</td><td rowspan="1" colspan="1">Up to 0.8 m</td><td rowspan="1" colspan="1">Up to 15 m</td><td rowspan="1" colspan="1">1–2 m (up to 10 m when climbing)</td></tr><tr><td rowspan="1" colspan="1">Stems diameter</td><td rowspan="1" colspan="1">0.25–0.6 cm</td><td rowspan="1" colspan="1">Up to 2 cm</td><td rowspan="1" colspan="1">Up to 2 cm</td></tr><tr><td rowspan="1" colspan="1">Leaves shape</td><td rowspan="1" colspan="1">Elongately spatulate</td><td rowspan="1" colspan="1">Ovate to elliptic</td><td rowspan="1" colspan="1">Narrowly ovate to elliptic</td></tr><tr><td rowspan="1" colspan="1">Leaves size</td><td rowspan="1" colspan="1">5.7–10.8 × 0.6–2.1 cm</td><td rowspan="1" colspan="1">1.5–8.7 × 0.8–4.1 cm</td><td rowspan="1" colspan="1">2–8 × 0.8–4 cm</td></tr><tr><td rowspan="1" colspan="1">Leaves apex</td><td rowspan="1" colspan="1">Obtuse</td><td rowspan="1" colspan="1">Acute</td><td rowspan="1" colspan="1">Acute</td></tr><tr><td rowspan="1" colspan="1">Leaves base</td><td rowspan="1" colspan="1">Largely decurrent</td><td rowspan="1" colspan="1">Connate</td><td rowspan="1" colspan="1">Cuneate to truncate</td></tr><tr><td rowspan="1" colspan="1">Inflorescence type</td><td rowspan="1" colspan="1">Corymboid mostly dichotomous with terminal branchlets scorpioid.</td><td rowspan="1" colspan="1">Paniculoid with terminal branchlets scorpioid.</td><td rowspan="1" colspan="1">Panicles mostly dichotomous with terminal branchlets scorpioid.</td></tr><tr><td rowspan="1" colspan="1">Stamens position</td><td rowspan="1" colspan="1">Inserted</td><td rowspan="1" colspan="1">Weakly to strongly exserted</td><td rowspan="1" colspan="1">Exserted</td></tr><tr><td rowspan="1" colspan="1">Fruit shape</td><td rowspan="1" colspan="1">Ovate</td><td rowspan="1" colspan="1">Oblong to lanceolate</td><td rowspan="1" colspan="1">Oblong to lanceolate</td></tr><tr><td rowspan="1" colspan="1">Fruit length</td><td rowspan="1" colspan="1">3–5 mm</td><td rowspan="1" colspan="1">2.2–2.7 mm</td><td rowspan="1" colspan="1">2–3 mm</td></tr><tr><td rowspan="1" colspan="1">Phenology</td><td rowspan="1" colspan="1">Flowering and fruiting only known from September</td><td rowspan="1" colspan="1">Flowering and fruiting October-May (Flowering March-June, fruiting May-July in Nevado de Colima.</td><td rowspan="1" colspan="1">Flowering November-July</td></tr><tr><td rowspan="1" colspan="1">Habitat and distribution</td><td rowspan="1" colspan="1"><italic><tp:taxon-name><tp:taxon-name-part taxon-name-part-type="genus" reg="Quercus">Quercus</tp:taxon-name-part><tp:taxon-name-part taxon-name-part-type="species" reg="glabrescens">glabrescens</tp:taxon-name-part></tp:taxon-name></italic> cloud forests from central Veracruz</td><td rowspan="1" colspan="1">Fir forests, cloud forests from the Trans-Mexican Volcanic Belt</td><td rowspan="1" colspan="1"><italic><tp:taxon-name><tp:taxon-name-part taxon-name-part-type="genus" reg="Quercus">Quercus</tp:taxon-name-part></tp:taxon-name></italic> and <italic><tp:taxon-name><tp:taxon-name-part taxon-name-part-type="genus" reg="Pinus">Pinus</tp:taxon-name-part></tp:taxon-name></italic> humid forests, cloud forests from Tamaulipas and Nuevo León south to Veracruz (growing along the ground), also in Chiapas and Guatemala (generally scandent).</td></tr><tr><td rowspan="1" colspan="1">Source</td><td rowspan="1" colspan="1">This study</td><td rowspan="1" colspan="1">
                    <xref ref-type="bibr" rid="B2">Barrie (2003)</xref>
                  </td><td rowspan="1" colspan="1"><xref ref-type="bibr" rid="B31">Rzedowski and Calderón de Rzedowski (2003b)</xref>, Barrie, pers. comm.</td></tr></tbody></table></table-wrap></tp:treatment-sec><ref-list><ref id="B17"><mixed-citation xmlns:xlink="http://www.w3.org/1999/xlink" xlink:type="simple"><person-group><name name-style="western"><surname>Lascurain-Rangel</surname><given-names>M</given-names></name><name name-style="western"><surname>Avendaño-Reyes</surname><given-names>S</given-names></name><name name-style="western"><surname>Cházaro-Basáñez</surname><given-names>M</given-names></name><name name-style="western"><surname>Geissert-Kientz</surname><given-names>D</given-names></name><name name-style="western"><surname>Villegas-Patraca</surname><given-names>R</given-names></name><name name-style="western"><surname>Gallo-Gómez</surname><given-names>CA</given-names></name><name name-style="western"><surname>Gutiérrez-Báez</surname><given-names>C</given-names></name></person-group> (<year>2017</year>) <article-title>Floristic, vegetational and geographic characteristics of the Sierra de Chiconquiaco, Veracruz, Mexico.</article-title><source>Botanical Sciences</source><volume>95</volume>(<issue>4</issue>): <fpage>610</fpage>–<lpage>659</lpage>. <ext-link xlink:href="10.17129/botsci.1111" ext-link-type="doi" xlink:type="simple">https://doi.org/10.17129/botsci.1111</ext-link></mixed-citation></ref><ref id="B10"><mixed-citation xmlns:xlink="http://www.w3.org/1999/xlink" xlink:type="simple"><person-group><name name-style="western"><surname>Francisco-Gutiérrez</surname><given-names>A</given-names></name><name name-style="western"><surname>Cházaro-Basáñez</surname><given-names>M</given-names></name><name name-style="western"><surname>Avendaño-Reyes</surname><given-names>S</given-names></name></person-group> (<year>2023a</year>) <italic>Castilleja eggeri</italic> (<tp:taxon-name><tp:taxon-name-part taxon-name-part-type="family">Orobanchaceae</tp:taxon-name-part></tp:taxon-name>: <tp:taxon-name><tp:taxon-name-part taxon-name-part-type="tribe">Pedicularideae</tp:taxon-name-part></tp:taxon-name>) a new endemic species from Mexico. Nordic Journal of Botany 2023(10): e04057. <ext-link xlink:href="10.1111/njb.04057" ext-link-type="doi" xlink:type="simple">https://doi.org/10.1111/njb.04057</ext-link></mixed-citation></ref><ref id="B6"><mixed-citation xmlns:xlink="http://www.w3.org/1999/xlink" xlink:type="simple"><person-group><name name-style="western"><surname>Castillo-Campos</surname><given-names>G</given-names></name><name name-style="western"><surname>Medina-Abreo</surname><given-names>ME</given-names></name><name name-style="western"><surname>Dávila-Aranda</surname><given-names>PD</given-names></name><name name-style="western"><surname>Zavala-Hurtado</surname><given-names>JA</given-names></name></person-group> (<year>2005</year>) <article-title>Contribución al conocimiento del endemismo de la flora vascular en Veracruz, México.</article-title><source>Acta Botanica Mexicana</source><volume>73</volume>(<issue>73</issue>): <fpage>19</fpage>–<lpage>57</lpage>. <ext-link xlink:href="10.21829/abm73.2005.1004" ext-link-type="doi" xlink:type="simple">https://doi.org/10.21829/abm73.2005.1004</ext-link></mixed-citation></ref><ref id="B11"><mixed-citation xmlns:xlink="http://www.w3.org/1999/xlink" xlink:type="simple"><person-group><name name-style="western"><surname>Francisco-Gutiérrez</surname><given-names>A</given-names></name><name name-style="western"><surname>Cházaro-Basáñez</surname><given-names>M</given-names></name><name name-style="western"><surname>Carral-Domínguez</surname><given-names>R</given-names></name><name name-style="western"><surname>Narave-Flores</surname><given-names>H</given-names></name><name name-style="western"><surname>Islas-Tello</surname><given-names>L</given-names></name></person-group> (<year>2023b</year>) <article-title><italic><tp:taxon-name><tp:taxon-name-part taxon-name-part-type="genus">Eugenia</tp:taxon-name-part><tp:taxon-name-part taxon-name-part-type="species">sarahchazaroi</tp:taxon-name-part></tp:taxon-name></italic> (<tp:taxon-name><tp:taxon-name-part taxon-name-part-type="family">Myrtaceae</tp:taxon-name-part></tp:taxon-name>, <tp:taxon-name><tp:taxon-name-part taxon-name-part-type="tribe">Myrteae</tp:taxon-name-part></tp:taxon-name>), a new species from the cloud forest of Mexico.</article-title><source>PhytoKeys</source><volume>236</volume>: <fpage>53</fpage>–<lpage>64</lpage>. <ext-link xlink:href="10.3897/phytokeys.236.111421" ext-link-type="doi" xlink:type="simple">https://doi.org/10.3897/phytokeys.236.111421</ext-link></mixed-citation></ref><ref id="B9"><mixed-citation xmlns:xlink="http://www.w3.org/1999/xlink" xlink:type="simple"><person-group><name name-style="western"><surname>Francisco-Gutiérrez</surname><given-names>A</given-names></name><name name-style="western"><surname>Vázquez-García</surname><given-names>A</given-names></name></person-group> (<year>2023</year>) In memoriam Dr. Miguel de Jesús Cházaro-Basáñez (1949–2023). Revista Mexicana de Biodiversidad 94: e945265. <ext-link xlink:href="10.22201/ib.20078706e.2023.94.5265" ext-link-type="doi" xlink:type="simple">https://doi.org/10.22201/ib.20078706e.2023.94.5265</ext-link></mixed-citation></ref><ref id="B8"><mixed-citation xmlns:xlink="http://www.w3.org/1999/xlink" xlink:type="simple"><person-group><name name-style="western"><surname>Flores</surname><given-names>T</given-names></name></person-group> (<year>1938</year>) <article-title>La zona carbonífera de Tlacolulan, Veracruz.</article-title><source>Boletín de la Sociedad Geológica Mexicana</source><volume>10</volume>(<issue>7–8</issue>): <fpage>189</fpage>–<lpage>202</lpage>. <ext-link xlink:href="https://www.jstor.org/stable/44173823" ext-link-type="uri" xlink:type="simple">https://www.jstor.org/stable/44173823</ext-link></mixed-citation></ref><ref id="B25"><mixed-citation xmlns:xlink="http://www.w3.org/1999/xlink" xlink:type="simple"><person-group><name name-style="western"><surname>Ponce-Reyes</surname><given-names>R</given-names></name><name name-style="western"><surname>Reynoso-Rosales</surname><given-names>VH</given-names></name><name name-style="western"><surname>Watson</surname><given-names>JEM</given-names></name><name name-style="western"><surname>VanDerWal</surname><given-names>J</given-names></name><name name-style="western"><surname>Fuller</surname><given-names>RA</given-names></name><name name-style="western"><surname>Pressey</surname><given-names>RL</given-names></name><name name-style="western"><surname>Possingham</surname><given-names>HP</given-names></name></person-group> (<year>2012</year>) <article-title>Vulnerability of cloud forest reserves in Mexico to climate change.</article-title><source>Nature Climate Change</source><volume>2</volume>(<issue>6</issue>): <fpage>448</fpage>–<lpage>452</lpage>. <ext-link xlink:href="10.1038/nclimate1453" ext-link-type="doi" xlink:type="simple">https://doi.org/10.1038/nclimate1453</ext-link></mixed-citation></ref><ref id="B35"><mixed-citation xmlns:xlink="http://www.w3.org/1999/xlink" xlink:type="simple"><person-group><name name-style="western"><surname>Weberling</surname><given-names>F</given-names></name><name name-style="western"><surname>Bittrich</surname><given-names>V</given-names></name></person-group> (<year>2016</year>) <article-title><tp:taxon-name><tp:taxon-name-part taxon-name-part-type="family">Valerianaceae</tp:taxon-name-part></tp:taxon-name>.</article-title> In: <person-group><name name-style="western"><surname>Kadereit</surname><given-names>JW</given-names></name><name name-style="western"><surname>Bittrich</surname><given-names>V</given-names></name></person-group> (<role>Eds</role>) <issue-title>The Families and Genera of Vascular Plants (Vol.</issue-title><source>XIV) Flowering Plants, Eudicots. Springer International Publishing, Switzerland</source>, <fpage>385</fpage>–<lpage>401</lpage>. <ext-link xlink:href="10.1007/978-3-319-28534-4_35" ext-link-type="doi" xlink:type="simple">https://doi.org/10.1007/978-3-319-28534-4_35</ext-link></mixed-citation></ref><ref id="B2"><mixed-citation xmlns:xlink="http://www.w3.org/1999/xlink" xlink:type="simple"><person-group><name name-style="western"><surname>Barrie</surname><given-names>FR</given-names></name></person-group> (<year>2003</year>) <article-title>Seven new species and one new variety of <italic><tp:taxon-name><tp:taxon-name-part taxon-name-part-type="genus">Valeriana</tp:taxon-name-part></tp:taxon-name></italic> (<tp:taxon-name><tp:taxon-name-part taxon-name-part-type="family">Valerianaceae</tp:taxon-name-part></tp:taxon-name>) from Mexico.</article-title><source>Acta Botanica Mexicana</source><volume>62</volume>(<issue>62</issue>): <fpage>31</fpage>–<lpage>64</lpage>. <ext-link xlink:href="10.21829/abm62.2003.914" ext-link-type="doi" xlink:type="simple">https://doi.org/10.21829/abm62.2003.914</ext-link></mixed-citation></ref><ref id="B14"><mixed-citation xmlns:xlink="http://www.w3.org/1999/xlink" xlink:type="simple"><person-group><name name-style="western"><surname>Ibarra-Manríquez</surname><given-names>G</given-names></name><name name-style="western"><surname>Rendón-Sandoval</surname><given-names>FJ</given-names></name><name name-style="western"><surname>Cornejo-Tenorio</surname><given-names>G</given-names></name><name name-style="western"><surname>Carrillo-Reyes</surname><given-names>P</given-names></name></person-group> (<year>2015</year>) <article-title>Lianas of Mexico.</article-title><source>Botanical Sciences</source><volume>93</volume>(<issue>3</issue>): <fpage>365</fpage>–<lpage>417</lpage>. <ext-link xlink:href="10.17129/botsci.123" ext-link-type="doi" xlink:type="simple">https://doi.org/10.17129/botsci.123</ext-link></mixed-citation></ref><ref id="B31"><mixed-citation xmlns:xlink="http://www.w3.org/1999/xlink" xlink:type="simple"><person-group><name name-style="western"><surname>Rzedowski</surname><given-names>J</given-names></name><name name-style="western"><surname>Calderón de Rzedowski</surname><given-names>G</given-names></name></person-group> (<year>2003b</year>) <article-title><tp:taxon-name><tp:taxon-name-part taxon-name-part-type="family">Valerianaceae</tp:taxon-name-part></tp:taxon-name>.</article-title><source>Flora del Bajío y de Regiones Adyacentes</source><volume>112</volume>: <fpage>1</fpage>–<lpage>61</lpage>. <ext-link xlink:href="http://inecolbajio.inecol.mx/floradelbajio/documentos/fasciculos/ordinarios/Valerianaceae%20112.pdf" ext-link-type="uri" xlink:type="simple">http://inecolbajio.inecol.mx/floradelbajio/documentos/fasciculos/ordinarios/Valerianaceae%20112.pdf</ext-link></mixed-citation></ref></ref-list></tp:taxon-treatment>
